# Supplementary material for: TFPI from erythroblasts drives heme production in central macrophages promoting erythropoiesis in polycythemia
Source: Nat Commun. 2024 May 10;15:3976. doi: 10.1038/s41467-024-48328-8 (PMC11087540; doi:10.1038/s41467-024-48328-8)
Supplement: Supplementary file 4 — Source Data [file 41467_2024_48328_MOESM4_ESM.zip]

Archive with 4 entries (4 files):
- Uncropped Western blots.pdf
- __MACOSX/._Uncropped Western blots.pdf
- Source Data.xlsx
- __MACOSX/._Source Data.xlsx
