# Supplementary material for: TFPI from erythroblasts drives heme production in central macrophages promoting erythropoiesis in polycythemia
Source: Nat Commun. 2024 May 10;15:3976. doi: 10.1038/s41467-024-48328-8 (PMC11087540; doi:10.1038/s41467-024-48328-8)
Supplement: Supplementary file 4 — Source Data [file 41467_2024_48328_MOESM4_ESM.zip › Source Data.xlsx]

## Sheet: Fig1
1A	TFPI（ng/mL）	Healthy	JAK2V617F		TF（pg/mL）	Healthy	JAK2V617F
		11.98	11.04			21.55	31.51
		10.77	12.61			32.37	35.37
		8.56	14.78			23.1	47.12
		10.36	10.37			17.28	30.89
		13.29	13.81			21.69	25.13
		14.71	11.25			15.85	22.21
		10.23	9.03			22.02	27.89
		12.38	12.7			28.75	35.04
		12.54	11.82			18.38	36.55
		7.81	9.43			20.13	32.17
		9.25	9.65			18.39	31.29
		13.42	8.37			29.74	28.54
		10.97	16.01			25.11	42.45
		10.36	12.93			27.81	36.5
		11.75	11.15			19.23	24.33
		14.2	11.4			22.4	27.91
		14.92	10.79			23.93	35.2
		7.74	12.53			20.15	27.14
			14.05				30.81
			11.62				29.72
			12.99				40.31
1D	TFPI/18S rRNA	Erythroblasts		Macrophages			TF/18S rRNA	Erythroblasts		Macrophages
		Con	JAK2V617F	Con	JAK2V617F			Con	JAK2V617F	Con	JAK2V617F
		1.31345	3.04947	0.203875	0.210233			1.03088	1.20964	1.60835	2.1529
		1.15882	1.96327	0.33589	0.335936			0.73692	1.53228	2.3296	1.89642
		0.924445	2.20665	0.233252	0.227346			0.803506	1.07064	1.81338	1.20387
		1.01759	1.94027	0.198686	0.21819			1.47476	1.17485	1.84469	1.53324
		0.698417	3.59766	0.226606	0.339753			1.11086	0.991222	1.37915	2.72599
1E	TFPI/18S rRNA	Control		JAK2V617F
		Alone	Co-culture	Alone	Co-culture
		1.05116	0.815852	3.0474	2.69761
		1.12926	1.32159	2.18174	2.13892
		1.2002	1.05972	3.21001	3.1947
		0.77705	1.1804	2.39708	2.51713
		0.903302	1.20279	2.71148	3.58701
1F	TFPI/18S rRNA			Relative expression of TFPI
	CM	TER119+		CM	TER119+
	0.60243	6.79754		1.08357	6.66358
	1.18453	13.0914		1.21896	4.84626
	0.93888	7.71102		0.69747	7.4804
	1.24059	12.1386
	1.20311	10.2427
1H	RBCs （109/mL）		Hb (g/dL)		HCT(%)
	f/f	f/f;EpoR	f/f	f/f;EpoR	f/f	f/f;EpoR
	11.376	7.754	17.845	8.211	47.65	35.17
	10.322	9.037	13.118	14.23	36.96	33.28
	9.464	7.984	14.769	11.437	45.68	30.73
	9.833	9.593	15.024	13.662	40.78	44.79
	11.761	7.769	15.232	12.733	44.82	35.89
1I	Percentage in R1 gate
	I		II		III		IV		V
	f/f	f/f;EpoR	f/f	f/f;EpoR	f/f	f/f;EpoR	f/f	f/f;EpoR	f/f	f/f;EpoR
	3.89	4.69	11.01	11.93	12.41	15.69	15.18	28.84	48.54	31.41
	2.18	6.46	15.08	15.78	16.23	22.91	17.62	26.51	40.16	24.18
	6.68	4.28	14.65	11.77	11.89	15.87	18.29	34.23	38.91	30.76
	3.11	2.69	8.53	9.33	14.55	19.14	13.27	33.18	48.97	34.19
	5.87	6.03	12.88	13.92	12.72	15.85	12.42	22.16	54.17	40.17
1J	Apoptotic cells (%)			1K	No. of CFU-E colonies
	f/f	f/f;EpoR			f/f	f/f;EpoR
	33.81	51.81			14.33	9.66
	40.28	37.17			13.66	4.66
	44.02	46.43			6.66	6.66
	30.49	55.54			14.66	7
	28.21	48.25			13	4
1L	BM EBI numbers			1M	Spleen EBI numbers
	f/f	f/f;EpoR			f/f	f/f;EpoR
	10.58	7.77			8.93	6.22
	11.36	6.82			7.38	6.87
	15.87	9.43			9.21	7.41
	14.83	11.25			6.96	5.96
	9.76	7.04			8.08	7.74
1N		RBCs （109/mL）				Hb (g/dL)				HCT(%)
	Jak2V617F	-	-	+	+	-	-	+	+	-	-	+	+
	f/f;Vav	-	+	-	+	-	+	-	+	-	+	-	+
		11.053	7.843	18.642	12.582	13.582	11.434	21.075	15.606	46.31	33.2	63.15	34.62
		10.477	8.281	15.478	12.441	16.205	10.571	17.156	16.598	40.58	40.33	51.4	36.14
		9.258	6.635	19.164	11.175	13.119	12.831	16.805	13.427	42.75	33.27	45.49	43.38
		9.31	9.529	14.026	9.683	14.912	13.552	19.113	16.639	36.15	32.19	44.82	42.11
		10.987	8.571	17.585	13.549	16.47	13.05	22.132	17.334	48.93	40.08	61.87	52.04
1O		III				IV
	Jak2V617F	-	-	+	+	-	-	+	+
	f/f;Vav	-	+	-	+	-	+	-	+
		14.55	17.42	9.73	12.57	19.31	25.13	13.12	17.24
		16.21	19.8	13.12	15.13	22.57	22.49	15.25	15.33
		11.52	15.21	12.81	15.21	18.02	31.78	10.63	18.85
		11.66	14.19	9.05	16.43	21.15	20.25	12.17	14.1
		12.84	15.57	10.23	17.08	14.77	24.61	11.19	20.23

## Sheet: Fig2
2B	BrdU+（%）
	(0 U/ml)		(0.1 U/ml)		（1 U/ml)
	f/f	f/f;EpoR	f/f	f/f;EpoR	f/f	f/f;EpoR
	30.18	27.15	45.59	43.68	67.25	54.12
	26.53	36.72	42.62	52.13	73.92	48.03
	37.62	30.83	55.03	42.95	54.81	42.85
	23.85	24.5	58.2	37.92	59.14	64.16
	27.91	23.07	39.72	50.11	46.62	67.34
	cell number （105）
	(0 U/ml)		(0.1 U/ml)		(0.3 U/ml)		（1 U/ml)
	f/f	f/f;EpoR	f/f	f/f;EpoR	f/f	f/f;EpoR	f/f	f/f;EpoR
	1.12	1.25	11.25	8.67	14.52	12.58	20.84	17.24
	1.15	1.02	10.24	12.03	17.12	11.63	17.92	22.17
	0.82	1.21	13.1	11.12	10.44	15.79	25.19	14.39
	1.3	0.84	9.53	11.27	12.81	9.84	16.93	17.5
	1.27	0.91	13.81	8.01	10.79	11.08	19.27	23.26
2D	Vcam-1+CD169+%
	PBS	DT
	28.09	3.2
	30.42	3.48
	35.27	2.79
	24.34	5.55
	25.05	6.01
2E	TFPI（ng/mL）
	CD169DTR/+	-	-	+	+
	f/f;EpoR	-	+	-	+
		183.19	147.26	169.83	156.83
		245.66	158.42	173.45	164.99
		149.04	182.94	186.21	219.6
		160.58	217.06	230.75	131.96
		203.64	188.13	200.14	192.51
2F		RBCs （109/mL）				Hb (g/dL)				HCT(%)
	CD169DTR/+	-	-	+	+	-	-	+	+	-	-	+	+
	f/f;EpoR	-	+	-	+	-	+	-	+	-	+	-	+
		9.421	8.912	10.065	7.276	13.471	13.078	10.438	8.548	47.21	38.77	37.99	36.31
		10.774	9.625	7.974	6.95	12.522	12.421	11.573	9.047	50.38	44.15	34.83	32.85
		10.203	10.14	8.897	8.041	15.498	11.197	9.461	10.236	45.85	40.06	41.23	31.67
		11.434	8.856	7.559	8.813	16.215	10.711	9.522	8.375	40.26	36.45	35.08	37.18
		9.617	7.833	9.493	7.441	15.033	9.906	8.383	10.542	40.13	34.93	33.01	28.49
2I	Vcam-1+CD169+%
	PBS	Clod
	26.72	5.85
	24.68	4.32
	27.1	6.01
	30.31	3.87
	23.99	5.23
2J		RBCs （109/mL）				Hb (g/dL)				HCT(%)
	CL	-	-	+	+	-	-	+	+	-	-	+	+
	f/f;EpoR	-	+	-	+	-	+	-	+	-	+	-	+
		11.758	7.842	8.092	7.184	14.036	8.995	13.027	9.192	45.74	36.26	37.14	23.74
		10.139	6.819	6.528	8.092	15.824	12.028	12.928	12.426	47.23	28.07	40.78	30.37
		9.902	8.385	7.815	5.548	14.618	11.754	11.073	10.104	36.08	33.42	29.29	26.17
		8.572	9.248	6.978	6.039	13.406	14.805	9.893	13.824	40.26	35.19	32.27	36.29
		11.074	9.783	6.072	8.022	18.56	13.017	10.029	9.725	46.72	40.41	28.17	28.78
		9.858	10.167	9.313	7.433	17.599	11.068	14.251	11.484	47.25	34.21	33.68	36.08
		8.206	8.342	10.021	8.203	14.132	14.469	11.772	10.55	40.29	38.9	43.04	33.05
		9.172	7.925	7.936	8.051	15.802	12.81	9.423	12.178	45.37	42.25	34.15	38.09
		8.033	9.124	6.91	6.993	16.933	11.726	10.145	9.334	34.48	43.06	32.88	33.61
		10.104	6.691	8.759	7.895	13.746	13.476	11.213	9.006	46.41	32.38	38.15	30.41
2K		I				II				III				IV				V
	CL	-	-	+	+	-	-	+	+	-	-	+	+	-	-	+	+	-	-	+	+
	f/f;EpoR	-	+	-	+	-	+	-	+	-	+	-	+	-	+	-	+	-	+	-	+
		3.74	4.74	4.72	2.58	11.24	12.25	14.25	13.15	13.21	16.55	19.47	24.85	16.02	27.13	26.66	28.48	48.16	31.41	30.25	22.18
		2.43	6.21	3.95	6.23	16.62	14.67	16.51	18.41	16.11	20.61	23.45	21.27	19.27	24.23	27.82	26.58	40.16	27.18	23.67	24.18
		6.75	5.57	6.38	4.77	13.32	12.14	10.67	14.38	13.42	17.95	26.81	26.27	17.63	25.28	23.62	30.85	44.91	30.76	25.18	16.64
		4.24	4.25	4.96	5.82	9.04	9.28	14.02	15.54	15.21	15.78	24.96	23.68	18.16	27.07	26.17	34.18	48.97	40.17	25.65	18.75
		5.12	2.38	3.51	4.75	12.93	17.08	16.42	12.99	12.07	17.06	21.32	25.59	11.82	20.11	30.11	24.72	54.17	35.65	22.78	25.11
2L	PHZ	RBCs （109/mL）
		-4		4		7		12
		f/f;EpoR	f/f;EpoR;CD169-DTR	f/f;EpoR	f/f;EpoR;CD169-DTR	f/f;EpoR	f/f;EpoR;CD169-DTR	f/f;EpoR	f/f;EpoR;CD169-DTR
		9.414	9.835	6.504	4.396	6.971	5.134	7.075	5.984
		8.351	8.249	4.859	2.964	6.484	4.746	6.904	4.841
		7.903	9.134	4.062	5.032	4.895	4.095	8.711	6.806
		8.15	8.81	5.426	5.904	5.213	5.681	5.861	5.949
		9.366	8.682	4.721	5.458	6.614	6.34	7.644	5.735
		Hb (g/dL)
		-4		4		7		12
		f/f;EpoR	f/f;EpoR;CD169-DTR	f/f;EpoR	f/f;EpoR;CD169-DTR	f/f;EpoR	f/f;EpoR;CD169-DTR	f/f;EpoR	f/f;EpoR;CD169-DTR
		12.913	10.839	8.053	6.027	8.913	6.551	10.483	6.794
		11.051	10.418	7.266	5.451	9.51	6.641	11.277	8.483
		10.42	10.573	6.517	8.442	7.843	6.23	11.531	8.226
		9.985	11.341	8.934	6.395	10.72	8.216	8.495	9.703
		11.942	9.642	9.641	6.781	9.731	7.171	9.132	9.005
		HCT(%)
		-4		4		7		12
		f/f;EpoR	f/f;EpoR;CD169-DTR	f/f;EpoR	f/f;EpoR;CD169-DTR	f/f;EpoR	f/f;EpoR;CD169-DTR	f/f;EpoR	f/f;EpoR;CD169-DTR
		37.62	36.87	21.08	18.2	26.38	23.1	30.5	27.92
		34.81	35.25	16.29	22.68	29.49	16.59	32.77	32.05
		40.14	40.92	17.83	13.93	23.57	20.85	37.21	27.16
		35.23	36.03	25.6	15.49	22.81	25.41	27.57	22.57
		36.4	31.21	19.66	20.55	27.45	21.49	34.32	24.05

## Sheet: Fig3
3C	mRNA
	control	f/f;EpoR	control	f/f;EpoR	control	f/f;EpoR	control	f/f;EpoR	control	f/f;EpoR	control	f/f;EpoR	control	f/f;EpoR
	ALAS2		ALAD		HMBS		UROS		UROD		CPOX		Fech
	0.88863	0.25523	1.45319	0.37151	1.03105	0.20189	1.33812	0.16256	1.21824	0.33107	0.94663	0.13544	1.33511	0.11973
	0.84987	0.27629	0.73148	0.26292	0.81613	0.26259	0.63252	0.2249	1.0901	0.29568	0.97967	0.19562	0.64917	0.11558
	1.40026	0.55762	0.97946	0.21245	0.71745	0.24519	0.98784	0.25897	0.80511	0.31885	1.43025	0.14005	1.03847	0.15643
	0.8939	0.50279	0.93799	0.21945	1.19876	0.25895	0.9522	0.27447	1.36179	0.28961	0.88613	0.15295	0.78117	0.17487
	1.05786	0.34124	1.02397	0.29664	1.38177	0.13989	1.25607	0.16014	0.68681	0.4762	0.8508	0.23817	1.42227	0.09265
3D	mRNA
	control	rTFPI	control	rTFPI	control	rTFPI	control	rTFPI	control	rTFPI	control	rTFPI	control	rTFPI
	ALAS2		ALAD		HMBS		UROS		UROD		CPOX		Fech
	1.38362	2.73718	1.30859	4.58006	0.70098	4.26505	1.23092	3.70487	0.78399	2.20084	1.14668	4.73774	0.81667	6.8088
	1.02343	2.37632	1.3027	2.58893	1.19998	4.08346	1.1179	4.81312	1.27873	3.18829	0.88974	6.01514	1.28135	9.78695
	0.87039	3.66397	0.87831	4.53543	0.83924	5.97758	1.22271	2.62499	0.90499	2.38489	0.86881	5.1153	1.30999	6.58202
	0.77791	3.11821	0.83808	4.87891	1.05485	3.94297	0.80065	5.95575	0.79404	4.31788	0.82557	8.61904	0.67057	5.38121
	1.04298	4.21753	0.79693	3.32217	1.3429	2.57602	0.74233	4.60363	1.38811	3.54969	1.36652	5.89168	1.08787	7.97586
3E	central macrophages			Ter119+ cells
	f/f	f/f;EpoR		f/f	f/f;EpoR
	Fech/18S rRNA			Fech/18S rRNA
	0.76822	0.22203		0.54018	1.1984
	1.29516	0.13595		1.32625	0.68415
	0.80165	0.15032		1.24946	0.98945
	1.19751	0.14561		0.87566	0.75536
	1.04695	0.12966		1.27579	0.90082
3F	central macrophages			3G	Ter119+ cells
	f/f	f/f;EpoR			f/f	f/f;EpoR
	Heme content（pg/mg）				Heme content（pg/mg）
	2300.79	1509.35			2007.92	1235.48
	1205.92	943.22			2389.38	1406.79
	1991.65	1250.83			1962.02	1177.31
	1460.47	781.26			1390.73	735.88
	1858.54	1228.54			1923.46	1392.48
3H		Ter119+ cells
		Heme content（pg/mg）
	CD169DTR/+	-	-	+	+
	f/f;EpoR	-	+	-	+
		2516.84	1544.82	1267.94	1057.49
		1789.02	1179.1	1310.57	1066.81
		1629.75	1731.95	1621.88	1378.67
		2324.18	1906.09	1049.31	1520.51
		2621.43	1395.63	1677.42	1621.33
3I		Ter119+ cells
		Heme content（pg/mg）
	CL	-	-	+	+
	f/f;EpoR	-	+	-	+
		1903.57	1328.37	1147.25	1048.92
		2714.28	1095.28	1906.37	974.48
		1702.75	1703.46	1206.68	1506.27
		2306.15	1298.84	1564.72	1295.66
		1557.44	796.72	1084.29	814.82
3J		Relative expression of p-GATA1
	rTFPI	0h	1h	2h	4h
		0.96592	1.88828	3.4377	4.63882
		0.83794	2.40919	3.34311	5.49272
		1.19614	1.61391	4.87199	6.60984
		Relative expression of GATA1
	rTFPI	0h	1h	2h	4h
		0.92719	0.96674	1.43443	1.56294
		0.80983	1.10144	1.0948	1.65484
		1.26298	1.41934	2.06769	2.39857
3K	Relative expression of GATA1
	shCon	shGATA1
	0.960786	0.198426
	0.777148	0.250294
	1.26207	0.339685
3L		Heme content （pg/mg）
	rTFPI	-	-	+	+
	shGATA1	-	+	-	+
		1886.98	1430.84	2587.04	1604.25
		2316.62	1628.41	2604.2	1725.29
		1572.36	1063.46	2226.86	1384.46
		2093.06	1596.73	2402.52	1306.8
		1486.66	952.38	1980.95	1202.68

## Sheet: Fig4
4A	TF/18S rRNA
	Con	Jak2V617F
	1.42644	0.885105
	1.04842	1.09879
	0.960408	1.02344
	0.826404	1.36388
	0.842483	1.10337
	Normoxia	Hypoxia
	1.01288	0.827115
	0.926049	0.822085
	1.07308	1.02084
	0.931521	1.15106
	1.06656	0.695904
4B	MP PCA (pg/mL)			plasma TAT (ng/mL)
	IsoIgG	TF mAb		IsoIgG	TF mAb
	0.553	0.203		3.36	2.19
	0.449	0.173		5.36	1.68
	0.632	0.271		5.1	3.23
	0.684	0.354		3.91	2.59
	0.401	0.165		4.34	2.71
4C		Heme content （pg/mg）
	TF mAb	-	-	+	+
	f/f;EpoR	-	+	-	+
		2057.43	1547.6	1935.67	1255.47
		1693.78	1735.9	2477.04	1069.35
		2185.24	1321.84	1623.16	1742.43
		2602.35	1067.53	1468.93	1385.04
		1714.02	1639.32	2121.41	1416.25
4D		Relative expression of Fech
	TF mAb	-	-	+	+
	f/f;EpoR	-	+	-	+
		0.852375	0.251174	1.12737	0.269743
		0.888756	0.375572	1.51064	0.331863
		1.4384	0.270661	0.85143	0.315401
		0.953867	0.34759	0.978918	0.34214
		0.962101	0.447779	0.899915	0.238582
4E		Hb (g/dL)
	TF mAb	-	-	+	+
	f/f;EpoR	-	+	-	+
		15.383	11.749	13.753	12.306
		15.012	10.416	15.018	10.417
		16.82	13.105	12.549	13.008
		14.068	11.298	15.165	9.865
		12.383	9.73	15.64	11.714
4K	Relative expression of GATA1
	shCon	shGATA1
	1.16205	0.148795
	0.992209	0.215717
	0.845737	0.175215
4L		Relative expression of Fech
	Thbd shRNA	-	-	+	+
	rTFPI	-	+	-	+
		1.43168	2.23949	0.73925	0.684456
		1.53463	1.89687	0.650928	1.27287
		0.815189	3.0121	0.610657	1.39149
		0.836333	3.72263	1.08762	1.18467
		0.667597	2.11041	1.07235	1.22577
4M		Relative expression of Fech
	Thbd DNA	-	-	+	+
	rTFPI	-	+	-	+
		1.10231	4.68656	1.6987	9.37903
		1.004	2.92223	1.70649	8.40522
		1.5568	2.55999	1.53546	5.91267
		0.765616	3.05184	1.59405	4.24089
		0.758081	2.74646	2.83243	4.93184

## Sheet: Fig5
5B	Fech/18S rRNA
	f/f	f/f;LysM
	1.16151	0.534403
	0.676424	0.475
	1.37173	0.516199
	1.11419	0.495171
	0.832776	0.317758
5C	Heme content（pg/mg）
	f/f	f/f;LysM
	1932.45	1539.29
	1728.83	1256.31
	1673.87	1585.68
	2520.91	1052.75
	1625.33	1484.28
5D	RBCs （109/mL）		Hb (g/dL)		HCT(%)
	f/f	f/f;LysM	f/f	f/f;LysM	f/f	f/f;LysM
	10.243	7.435	11.423	9.483	41.24	34.52
	10.956	7.291	13.296	10.305	37.51	37.29
	9.51	6.782	11.531	11.177	39.03	36.33
	9.801	9.103	15.048	10.529	42.45	29.4
	9.232	8.482	15.754	12.29	43.17	35.18
5E	III		IV
	f/f	f/f;LysM	f/f	f/f;LysM
	17.81	24.91	15.73	24.59
	15.49	19.43	12.29	27.71
	21.03	24.16	17.28	25.13
	19.79	25.33	18.1	20.06
	16.45	21.2	16.96	31.52
5F	Apoptotic cells (%)			5G	BM EBI numbers			5H	Spleen EBI numbers
	f/f	f/f;LysM			f/f	f/f;LysM			f/f	f/f;LysM
	41.35	43.22			9.85	7.41			7.55	6.19
	26.24	39.65			13.97	6.98			9.27	5.85
	43.29	54.62			10.33	10.22			6.85	6.82
	31.16	46.59			13.19	8.92			6.44	4.33
	39.75	60.77			8.47	9.1			8.21	7.06
5I	RBCs （109/mL）
	-4		4		7		12
	f/f	f/f;LysM	f/f	f/f;LysM	f/f	f/f;LysM	f/f	f/f;LysM
	10.849	9.342	5.296	5.942	8.392	5.429	9.024	6.184
	10.221	9.012	5.81	5.017	6.745	7.123	9.347	8.421
	9.748	8.561	6.477	4.338	9.31	7.61	7.561	6.356
	9.235	6.838	5.313	6.279	7.123	5.235	10.663	6.755
	9.662	7.19	6.904	4.702	9.035	4.846	9.979	8.804
	Hb (g/dL)
	-4		4		7		12
	f/f	f/f;LysM	f/f	f/f;LysM	f/f	f/f;LysM	f/f	f/f;LysM
	16.715	10.544	10.413	7.383	12.078	6.562	15.436	9.437
	15.55	11.825	8.524	6.265	10.628	10.942	13.288	7.789
	13.163	12.031	11.179	9.041	12.853	8.314	13.514	11.446
	12.486	10.02	8.002	9.22	9.104	7.213	12.12	10.743
	13.824	11.395	7.645	5.834	12.249	8.019	12.756	10.526
	HCT(%)
	-4		4		7		12
	f/f	f/f;LysM	f/f	f/f;LysM	f/f	f/f;LysM	f/f	f/f;LysM
	39.58	36.24	21.52	23.52	35.64	26.46	44.24	36.59
	47.29	38.95	18.17	26.9	28.11	27.44	39.53	40.82
	49.14	35.21	28.43	22.71	46.4	26.91	48.71	37.51
	40.02	40.71	26.75	20.92	43.27	23.5	33.35	28.11
	42.74	34.01	25.16	24.03	33.94	29.78	37.12	32.05
5J		Percentage in R1 gate
		III		IV
	PHZ treatment	f/f	f/f;LysM	f/f	f/f;LysM
		24.46	28.84	23.89	31.41
		31.43	39.66	27.7	39.54
		30.1	29.82	15.86	24.62
		21.14	35.2	27.02	39.86
		25.23	26.78	25.91	35.04
5K		Heme content （pg/mg）
	f/f;LysM	Control	rTFPI
		1683.49	1834.2
		1721.34	1552.44
		1402.38	1445.94
		1084.32	1702.17
		1512.57	1213.72
5L		RBCs （109/mL）		Hb (g/dL)		HCT(%)
	f/f;LysM	Control	rTFPI	Control	rTFPI	Control	rTFPI
		8.803	8.283	10.523	12.495	35.17	37.41
		7.849	7.941	10.158	10.483	30.4	34.95
		7.453	7.299	12.643	9.976	36.48	32.12
		6.796	8.628	12.04	9.448	39.23	31.1
		8.762	8.693	10.337	12.021	31.42	40.31

## Sheet: Fig6
6A	aPC/18S rRNA		aPC/18S rRNA
	Control	Jak2V617F	Normoxia	Hypoxia
	0.92974	0.937766	0.888448	1.00289
	1.40503	1.18042	0.828205	1.13718
	0.957603	0.837406	0.941583	1.01
	0.905383	0.869043	1.20979	0.667001
	0.882948	0.93368	1.19305	0.880174
6B	Relative expression of aPC
	shCon	shaPC
	1.00255	0.197576
	1.20912	0.244043
	0.788332	0.15986
6C	III				IV				V
	f/f	f/f	f/f;LysM	f/f;LysM	f/f	f/f	f/f;LysM	f/f;LysM	f/f	f/f	f/f;LysM	f/f;LysM
	shCon	shaPC	shCon	shaPC	shCon	shaPC	shCon	shaPC	shCon	shaPC	shCon	shaPC
	13.75	18.34	17.93	18.32	14.07	20.44	19.47	24.74	43.64	34.41	31.71	29.12
	16.03	21.05	16.03	19.98	13.38	24.69	26.45	30.21	35.75	35.46	27.42	27.47
	17.63	15.92	19.2	23.51	19.56	17.93	27.75	25.34	43.27	29.88	26.87	31.64
	14.57	19.53	20.94	16.29	16.05	23.76	22.04	20.58	46.56	25.79	33.5	24.93
	13.36	24.06	21.25	16.76	22.13	26.18	28.1	26.71	32.81	26.67	25.69	22.65
6E	rTFPI	Heme content （pg/mg）
	inhibitor	PBS	JNK	FOXO	ERK1/2
		2574.25	2477.57	2648.15	1965.55
		2347.54	2147.45	1954.59	1745.26
		1785.22	1624.47	1742.45	1456.98
		2414.25	2214.54	2154.28	1647.55
		2422.84	2344.55	2284.58	1466.25
6E	rTFPI	Heme content （pg/mg）
	ERK1/2 inhibitor	-	-	+	+
	shGATA1	-	+	-	+
		2648.56	2365.89	1865.26	1745.25
		2436.28	1965.58	1766.25	1684.65
		1848.64	1465.84	1526.24	1429.59
		2318.58	1698.95	1465.26	1359.95
		2659.29	1899.99	1526.59	1648.98
		2515.61	1920.05	1593.67	1923.31
		2310.43	1427.43	1620.79	1628.62
		2015.83	1784.6	1996.61	2161.03
		1902.48	1433.73	1407.43	1302.46
		2597.06	2126.94	1727.03	1510.1
6K		ALAS2/18S rRNA						Fech/18S rRNA
	rTFPI	-	-	+	+		rTFPI	-	-	+	+
	f/f;LysM	-	+	-	+		f/f;LysM	-	+	-	+
		0.66856	0.46057	1.94372	1.16435			1.29257	0.31398	4.50161	1.23126
		0.93369	0.45292	2.05213	1.09727			1.23957	0.3715	3.85476	1.07948
		1.42565	0.59858	4.71324	0.5394			0.83465	0.24101	2.05999	0.69817
		0.95556	0.31522	2.30381	1.24584			1.05697	0.52984	1.8023	1.49925
		1.17594	0.77815	2.68611	0.82503			0.70747	0.64619	4.05595	0.71012
6L		ALAS2/18S rRNA						Fech/18S rRNA
	rTFPI	-	-	+	+		rTFPI	-	-	+	+
	ERK1/2 inhibitor	-	+	-	+		ERK1/2 inhibitor	-	+	-	+
		0.64818	0.33682	2.02239	1.4085			1.23991	0.57385	4.23053	1.00037
		0.98874	0.58437	1.70298	0.75224			0.94589	0.50381	3.20548	0.71244
		1.00832	0.37701	3.2424	0.77221			1.30364	0.5926	4.44702	1.07963
		1.38018	0.61372	2.68768	0.63956			0.80426	0.73333	6.69851	1.45573
		1.12121	0.53964	2.16679	1.1569			0.81323	0.96811	6.87395	0.76188
6M		ALAS2/18S rRNA						Fech/18S rRNA
	rTFPI	-	-	+	+		rTFPI	-	-	+	+
	shGATA1	-	+	-	+		shGATA1	-	+	-	+
		0.70601	0.59814	1.67814	0.87161			1.22212	0.37887	2.51383	1.19564
		0.87077	0.61126	1.98187	0.93859			0.78985	0.5664	2.65717	0.79531
		1.09928	0.35561	2.29558	0.95354			0.66623	0.64055	2.36508	1.53176
		1.38028	0.34863	3.17787	1.54185			1.37277	0.41767	3.16058	1.10864
		1.07204	0.36092	1.6292	1.13348			1.13272	0.371	1.44242	1.4197

## Sheet: Fig7
7B
	Erythroblast	Macrophage
	0.88914	0.3388
	0.81337	0.20644
	1.29749	0.27805
7C	Erythroblast	Macrophage
	0	0.8307
	0	0.95481
	0	1.21449
7D	Erythroblasts				Macrophages
	Hb content		Heme content（pg/mg）		Heme content（pg/mg）		Fech/18S rRNA
	Con	shTFPI	Con	shTFPI	Con	shTFPI	Con	shTFPI
	1.2153	0.765988	1933.29	2133.5	2415.35	1830.42	0.83348	0.591734
	0.980876	0.905819	2582.46	2631.48	2043.86	1859.31	0.836316	0.893116
	0.988073	0.678593	3082.76	1702.42	1592.42	1431.44	1.16427	0.754253
	0.961341	0.665227	3189.14	1554.29	1896.04	1215.86	1.21893	0.582012
	0.854411	0.824594	3013.21	2015.93	2501.59	1359.47	1.01089	0.556063
7E	Erythroblasts				Macrophages
	Hb content		Heme content（pg/mg）		Heme content（pg/mg）		Fech/18S rRNA
	shTFPI	shTFPI+rTFPI	shTFPI	shTFPI+rTFPI	shTFPI	shTFPI+rTFPI	shTFPI	shTFPI+rTFPI
	1.22505	1.43678	1413.15	2459.13	1646.25	2446.43	0.799871	1.53436
	1.04255	1.64448	1659.03	2621.53	1116.42	2915.51	0.686171	2.62522
	0.834846	1.19177	2106.52	3025.96	1477.05	2353.94	1.40692	2.46133
	0.775358	1.38032	2045.94	1765.04	1944.91	3105.45	1.14881	1.16768
	1.1222	1.40653	2293.78	3103.55	1881.15	2127.73	1.12728	1.52018

## Sheet: FigS1
S1B	TFPI/18S rRNA				Relative expression of TFPI
	Control	Jak2V617F			Control	Jak2V617F
	1.21233	1.73493			1.26411	2.12549
	0.809824	1.61404			0.969694	2.6838
	0.948934	2.41058			0.766191	1.66932
	1.03748	2.35852
	1.0346	1.50721
S1C	Relative expression of TFPI
	shCon	shTFPI
	0.979391	0.375671
	1.08994	0.39938
	0.930664	0.292101
S1D	RBCs （109/mL）		Hb (g/dL)		HCT(%)
	shCon	shTFPI	shCon	shTFPI	shCon	shTFPI
	8.026	8.204	18.923	10.385	46.17	31.89
	9.725	5.288	15.406	12.024	41.28	35.62
	11.302	7.291	15.184	10.951	48.92	27.42
	8.267	9.496	14.107	14.296	38.06	47.93
	10.829	5.918	13.832	10.932	50.39	30.18
S1E	Percentage in R1 gate
	I		II		III		IV		V
	shCon	shTFPI	shCon	shTFPI	shCon	shTFPI	shCon	shTFPI	shCon	shTFPI
	5.28	3.94	11.81	12.93	13.04	15.87	23.24	31.15	37.06	31.96
	3.34	5.02	13.76	16.24	14.18	16.18	14.91	27.83	49.67	27.35
	2.03	4.97	14.65	10.91	12.52	17.02	16.05	36.62	45.53	26.57
	3.87	3.51	9.04	9.59	14.82	14.85	11.84	30.27	57.29	37.02
	4.69	3.68	10.12	12.35	10.73	14.04	15.26	28.06	55.14	39.14
S1F		Thrombus size						Thrombus wight
	Jak2V617F	-	-	+	+		Jak2V617F	-	-	+	+
	f/f;Vav	-	+	-	+		f/f;Vav	-	+	-	+
		0	1.6	10.8	13.7			0	1.2	7.9	9.8
		2.1	2.9	9.6	11.4			1.3	2	7.4	10.3
		2.7	1.8	6.4	10.2			1.4	0.9	5.1	7.5
		0.7	0	5	9.3			0.5	0	4.7	7.1
		1.1	0.8	8.2	10.5			0.7	0.4	7	8.2
S1G	Survival
	JAK2V617F		JAK2V617F;TFPIf/f;Vav		TFPIf/f		TFPIf/f;Vav
	43	1	47	1	80	0	80	0
	61	1	56	1	80	0	80	0
	80	0	69	1	80	0	80	0
	80	0	80	0	80	0	80	0
	80	0	80	0	80	0	80	0
	80	0	80	0	80	0	80	0
	80	0	80	0	80	0	80	0
	80	0	80	0	80	0	80	0
	80	0	80	0	80	0	80	0
	80	0	80	0	80	0	80	0
	80	0	80	0
	80	0	80	0
	80	0	80	0
			80	0
			80	0
S1H	TFPI/18S rRNA
	Con	hypoxia
	0.613655	2.47873
	1.30396	3.00716
	0.963529	2.48285
	1.16368	3.76696
	1.11458	3.91497
S1J	Relative expression of TFPI
	Normoxia	Hypoxia
	1.2794	2.73947
	0.93215	3.4071
	0.788446	3.33966
S1M	Hypoxia	RBCs （109/mL）		Hb (g/dL)		HCT(%)		S1N	No. of CFU-E colonies
		Normoxia	Hypoxia	Normoxia	Hypoxia	Normoxia	Hypoxia		Normoxia	Hypoxia
		10.831	14.412	14.765	16.593	40.53	52.61		14	22
		9.407	16.679	14.424	20.314	36.35	43.53		15	18
		9.627	14.314	16.029	18.345	46.32	54.7		12	23
		10.025	13.1023	17.302	21.574	39.01	49.66		17	21
		10.733	15.7329	14.083	17.91	41.33	50.28		15	17
S1P		RBCs （109/mL）
		-4		4		7		12
	PHZ treatment	f/f	f/f;EpoR	f/f	f/f;EpoR	f/f	f/f;EpoR	f/f	f/f;EpoR
		11.548	8.896	8.744	6.864	11.435	6.534	10.082	8.262
		11.872	9.437	5.621	4.765	9.477	6.298	11.621	7.752
		9.794	7.772	4.487	2.379	7.024	3.726	8.458	5.694
		9.267	8.682	7.427	4.643	8.762	4.247	7.782	6.294
		10.241	8.924	6.257	6.034	5.596	7.228	7.452	5.984
		Hb (g/dL)
		-4		4		7		12
		f/f	f/f;EpoR	f/f	f/f;EpoR	f/f	f/f;EpoR	f/f	f/f;EpoR
		14.385	13.485	13.673	12.239	15.875	11.059	15.918	9.989
		12.168	11.858	14.134	12.458	9.365	9.572	13.575	10.843
		16.128	12.772	8.842	9.805	12.723	8.113	9.389	12.039
		19.509	10.682	6.538	4.736	14.232	10.547	14.064	10.934
		13.898	9.924	6.782	5.475	15.894	6.475	16.602	8.176
		HCT(%)
		-4		4		7		12
		f/f	f/f;EpoR	f/f	f/f;EpoR	f/f	f/f;EpoR	f/f	f/f;EpoR
		45.81	38.18	29.93	23.43	45.35	40.21	47.79	33.09
		50.23	33.97	45.49	21.38	27.97	30.44	46.57	40.28
		36.75	29.32	28.64	22.69	40.84	26.65	38.47	34.71
		49.27	40.12	14.54	14.74	57.23	18.96	34.06	31.34
		38.05	30.67	11.48	15.48	38.55	17.27	39.6	29.37
S1Q		Percentage in R1 gate
		III		IV
	PHZ treatment	f/f	f/f;EpoR	f/f	f/f;EpoR
		20.38	26.63	21.284	39.704
		26.14	31.34	24.021	35.994
		18.9	29.8	12.206	50.218
		14.41	21.96	21.046	25.228
		13.88	24.34	18.224	28.476

## Sheet: FigS2
S2B	Relative expression of TFPI
	shCon	shTFPI
	1.11592	0.271833
	1.04982	0.169877
	0.834258	0.291196
S2C	BrdU+（%）
	(0 U/ml)		(0.1 U/ml)		（1 U/ml)
	shCon	shTFPI	shCon	shTFPI	shCon	shTFPI
	31.05	30.14	53.61	50.14	62.74	58.42
	30.72	28.08	42.37	39.08	85.83	78.27
	43.04	40.16	60.28	57.26	82.57	76.48
	37.17	32.05	33.34	29.94	49.08	45.65
	20.97	15.67	67.92	65.41	51.62	38.14
	cell number （105）
	(0 U/ml)		(0.1 U/ml)		(0.3 U/ml)		（1 U/ml)
	shCon	shTFPI	shCon	shTFPI	shCon	shTFPI	shCon	shTFPI
	1.25	1.04	11.56	10.26	12.42	10.04	12.62	10.47
	1.45	1.26	9.47	8.52	14.05	12.27	23.47	21.26
	0.76	0.64	14.26	12.94	16.78	15.56	14.72	11.47
	0.82	0.75	12.94	11.17	9.84	8.92	19.06	18.24
	1.04	0.96	6.72	6.62	10.14	9.46	22.58	20.06
S2E	Co-culture BrdU+（%）
	(0 U/ml)		(0.1 U/ml)		（1 U/ml)
	shCon	shTFPI	shCon	shTFPI	shCon	shTFPI
	38.23	46.21	69.23	42.59	91.23	62.83
	47.65	31.76	61.92	51.14	70.35	78.41
	50.17	40.17	79.41	55.24	80.06	54.35
	34.82	33.25	53.57	66.18	87.54	70.27
	53.68	26.89	71.83	47.8	67.57	54.61
	Co-culture cell number （105）
	(0 U/ml)		(0.1 U/ml)		(0.3 U/ml)		（1 U/ml)
	cell number （105）		cell number （105）		cell number （105）		cell number （105）
	3.27	2.36	22.81	16.4	26.43	24.28	36.34	32.15
	4.15	2.09	19.25	12.53	30.13	20.14	47.15	24.64
	2.06	1.67	27.94	18.43	23.68	17.43	33.17	21.96
	3.49	3.02	16.16	12.64	37.7	15.21	43.26	30.04
	3.86	2.64	21.68	16.75	24.51	13.67	56.84	36.17
S2F	TFPI（ng/mL）
	Con	rTFPI
	117.52	278.07
	171.05	244.51
	212.4	212.86
	226.25	308.02
	159.84	340.93
S2G	RBCs （109/mL）		Hb (g/dL)		HCT(%)
	Con	rTFPI	Con	rTFPI	Con	rTFPI
	10.23	13.71	14.31	18.82	37.25	57.94
	9.38	14.25	12.1	22.93	32.88	55.9
	11.25	11.53	17.45	17.89	43.1	45.51
	11.1	13.45	13.54	20.31	42.02	46.8
	9.91	11.34	16.07	16.74	45.35	52.31
S2H	bone marrow
	Percentage in R1 gate
	III		IV
	Con	rTFPI	Con	rTFPI
	13.94	9.13	15.03	9.47
	11.12	11.15	16.27	6.38
	17.56	12.77	18.71	10.21
	17.13	8.78	12.24	6.5
	16.85	8.6	15.47	7.34
S2I	spleen
	Percentage in R1 gate
	III		IV
	Con	rTFPI	Con	rTFPI
	1.09	0.96	9.09	6.26
	1.3	0.53	12.04	8.15
	0.97	0.84	16.05	6.82
	1.38	0.87	8.23	4.67
	0.77	0.59	8.86	8.9
S2J	BM EBI numbers			S2K	Spleen EBI numbers
	Con	rTFPI			Con	rTFPI
	14.92	13.28			7.86	11.33
	13.39	14.68			10.04	8.57
	14.13	16.9			10.16	12.2
	11.65	18.75			7.2	11.81
	10.77	17.35			7.39	9.93
S2M	RBCs （109/mL）
	-4		4		7		12
	Con	rTFPI	Con	rTFPI	Con	rTFPI	Con	rTFPI
	9.73	10.17	7.17	8.31	9.04	12.93	8.64	14.48
	11.45	11.1	5.35	9.89	6.83	9.14	11.75	12.8
	11.01	10.95	6.38	10.47	10.15	9.96	8.57	11.1
	10.75	11.81	5.62	7.21	5.89	11.97	10.27	10.29
	11.12	9.28	8.4	7.95	7.92	10.1	7.19	11.71
	Hb (g/dL)
	-4		4		7		12
	Con	rTFPI	Con	rTFPI	Con	rTFPI	Con	rTFPI
	15.87	14.69	9.89	11.05	11.85	16.2	13.6	19.68
	12.21	17.48	11.24	13.81	13.93	14.49	12.97	18.6
	17.88	17.11	10.73	11.24	8.74	12.92	15.05	16.07
	14.73	12.63	8.04	10.07	12.12	17.8	9.79	15.59
	13.64	14.07	7.64	12.68	12.85	15.71	14.86	15.92
	HCT(%)
	-4		4		7		12
	Con	rTFPI	Con	rTFPI	Con	rTFPI	Con	rTFPI
	35.45	48.58	33.18	33.41	30.96	44.28	46.21	46.8
	48.7	41.64	20.34	37.5	34	39.02	43.67	56.47
	43.21	41.86	25.88	29.18	44.34	40.29	39.52	55.21
	49.23	38.15	25.59	24.43	40.29	50.68	34.25	48.16
	39.34	52.17	24.13	35.29	34.46	50.97	33.44	45.55
S2N		RBCs （109/mL）				Hb (g/dL)				HCT(%)
	CD169DTR/+	PBS	PBS	DT	DT	PBS	PBS	DT	DT	PBS	PBS	DT	DT
	rTFPI	-	+	-	+	-	+	-	+	-	+	-	+
		9.89	15.08	6.48	9.44	15.26	22.74	9.88	10.46	46.47	64	37.22	30.73
		11.12	12.02	5.19	6.21	17.71	16.48	7.61	10.54	50.27	55.87	31.04	34.89
		9.46	11.95	7.77	6.33	14.15	17.93	9.14	11.48	38.3	51.32	27.96	25.44
		9.65	15.7	8.61	8.68	13.43	23.15	11.23	8.03	49.72	52.74	29.3	36.41
		11.03	14.25	8	7.8	16.1	21.01	12.21	12.43	52.58	62.55	34.75	31.12
S2O		Percentage in R1 gate
		III				IV
	CD169DTR/+	PBS	PBS	DT	DT	PBS	PBS	DT	DT
	rTFPI	-	+	-	+	-	+	-	+
		10.74	8.91	25.79	21.08	19	8.64	23.78	20.64
		14.66	7.77	24.11	16.76	14.07	6.25	28.46	18.58
		18.02	10.1	19.25	26.17	13.79	10.11	20.09	27.98
		16.75	10.95	17.17	16.54	19.88	11.23	19.23	29.12
		10.21	10.67	26.4	21.57	16.44	10.57	23.3	25.05

## Sheet: FigS3
S3C	RBCs （109/mL）		Hb (g/dL)		HCT(%)
	f/f	f/f;CD169	f/f	f/f;CD169	f/f	f/f;CD169
	10.835	9.295	16.036	14.838	50.17	44.03
	11.623	11.023	16.534	17.034	38.93	35.85
	9.432	8.362	14.273	12.673	42.06	38.74
	9.027	8.773	16.258	15.348	40.29	43.96
	10.543	9.835	12.492	11.754	56.27	40.65
S3D	Percentage in R1 gate
	I		II		III		IV		V
	f/f	f/f;CD169	f/f	f/f;CD169	f/f	f/f;CD169	f/f	f/f;CD169	f/f	f/f;CD169
	5.28	4.94	14.27	13.56	14.98	16.83	20.39	24.93	40.38	30.63
	6.07	5.83	15.64	16.35	18.02	18.66	16.85	14.76	36.92	37.36
	3.29	3.86	13.93	12.94	10.83	12.35	16.83	18.02	50.49	48.29
	2.34	2.54	7.39	8.17	9.82	10.52	14.07	15.64	64.05	60.76
	4.02	4.62	13.04	12.36	15.27	17.86	9.48	12.24	56.94	48.74
S3E	Apoptotic cells (%)
	f/f	f/f;CD169
	32.04	29.82
	37.6	35.8
	35.08	32.56
	39.48	40.9
	24.54	42.5
S3F	BrdU+（%）
	f/f	f/f;CD169
	41.12	32.216
	26.848	31.736
	33.536	21.408
	22.896	23.552
	41.584	38.088
S3G	Hba-a1/18S rRNA		Hbb-b1/18S rRNA		Gypa/18S rRNA		Epb41/18S rRNA		Aqp1/18S rRNA
	f/f	f/f;CD169	f/f	f/f;CD169	f/f	f/f;CD169	f/f	f/f;CD169	f/f	f/f;CD169
	1.49098	0.54605	1.00579	1.5516	1.42025	1.11398	0.98365	0.97142	1.43701	1.72915
	0.67234	0.9959	1.13316	1.5031	1.16551	0.72426	1.30746	2.15159	0.85459	0.85442
	1.02353	0.8608	0.82829	0.79411	0.97824	0.56959	0.99225	0.97229	0.94308	1.40888
	1.17476	1.06211	0.68972	0.98936	0.79389	1.15605	0.67503	1.11519	1.10251	1.00973
	0.82964	0.73075	1.53585	1.02314	0.77788	0.56152	1.16087	0.99744	0.78316	0.88253

[truncated: 5 more sheets: FigS4, FigS5, FigS6, FigS7, Table S2]
